# Supplementary material for: Are Poultry or Wild Birds the Main Reservoirs for Avian Influenza in Bangladesh?
Source: Ecohealth. 2017 Jun 15;14(3):490–500. doi: 10.1007/s10393-017-1257-6 (PMC5662684; doi:10.1007/s10393-017-1257-6)
Supplement: Supplementary file 1 — Supplementary material 1 (XLSX 15 kb) [file 10393_2017_1257_MOESM1_ESM.xlsx]

## Sheet: Species, scientific, order name
Species	Scientific name	Subfamily	Order	Domestic/Ranging/Resident wild/Migratory	Serum samples	cELISA positive	Swab samples	AIV positive
African green pigeon	Columba livia	Columbidae	Columbiformes	Resident wild	1	0	1	0
Asian barred owlet	Glaucidium cuculoides	Strigidae	Strigiformes	Resident wild	3	0	3	0
Asian pied starling	Sturnus contra	Sturnidae	Passeriformes	Resident wild	558	54	593	1
Black Drongo	Dicrurus macrocercus	Dicruridae	Passeriformes	Resident wild	11	1	12	0
Black kite	Milvus migrans	Accipitridae	Falconiformes	Resident wild	4	0	4	0
Black stork	Ciconia nigra	Ciconiidae	Ciconiiformes	Resident wild	1	0	1	0
Black-naped oriole	Oriolus chinensis	Oriolidae	Passeriformes	Resident wild	1	0	1	0
Blue flycatcher	Cyornis unicolor	Muscicapidae	Passeriformes	Resident wild	1	0	1	0
Broad-billed sandpiper	Limicola falcinellus	Scolopacidae	Charadriiformes	Resident wild	8	0	8	0
Broiler chicken	Gallus gallus domesticus	Phasianidae	Galliformes	Domestic	24	3	27	9
Bronze-winged jacana	Metopidius indicus	Jacanidae	Charadriiformes	Resident wild	1	0	1	0
Brown-headed gull	Larus brunnicephalus	Laridae	Charadriiformes	Resident wild	38	6	57	13
Caspian plover	Charadrius asiaticus	Charadriinae	Charadriiformes	Migratory	2	0	2	0
Chestnut-tailed starling	Sturnus malabaricus	Sturnidae	Passeriformes	Resident wild	2	0	2	0
Common golden eye	Bucephala clangula	Merginae	Anseriformes	Migratory	7	0	7	0
Common moorhen	Gallinula chloropus	Rallidae	Gruiformes	Resident wild	39	2	44	1
Common myna	Acridotheres tristis	Sturnidae	Passeriformes	Resident wild	38	1	40	1
Common pochard	Aythya ferina	Aythyinae	Anseriformes	Migratory	9	3	9	1
Common redshank	Tringa totanus	Scolopacidae	Charadriiformes	Migratory	2	0	2	0
Common sandpiper	Actitis hypoleucos	Scolopacidae	Charadriiformes	Resident wild	1	0	1	0
Cotton pygmy goose	Nettapus coromandelianus	Anatinae	Anseriformes	Migratory	5	0	7	0
Household chicken	Gallus gallus domesticus	Phasianidae	Galliformes	Domestic	98	19	111	20
Household duck	Anas platyrhynchos	Anatinae	Anseriformes	Domestic	968	540	1232	20
Eurasian coot	Fulica atra	Rallidae	Gruiformes	Migratory	1	0	1	0
Eurasian wigeon	Anas penelope	Anatinae	Anseriformes	Migratory	4	0	4	0
Ferruginous duck	Aythya nyroca	Aythyinae	Anseriformes	Migratory	5	1	5	0
Gadwall	Anas strepera	Anatinae	Anseriformes	Migratory	10	1	12	2
Goosander	Mergus merganser	Merginae	Anseriformes	Migratory	1	0	1	0
Great crested grebe	Podiceps cristatus	Podicipedidae	Podicepediformes	Migratory	1	0	1	0
Greater spotted egale	Aquila clanga	Accipitridae	Falconiformes	Resident wild	7	2	8	0
Green peafowl	Pavo muticus	Phasianidae	Galliformes	Resident wild	3	0	3	0
Guinea fowl	Numida meleagris	Numididae	Galliformes	Domestic	6	0	6	0
House crow	Corvus splendens	Corvidae	Passeriformes	Resident wild	605	171	673	0
House sparrow	Passer domesticus	Passeridae	Passeriformes	Resident wild	154	4	138	0
Household pigeon	Columba livia	Columbidae	Columbiformes	Domestic	11	3	13	0
Kingfisher	Alcedo atthis	Alcedinidae	Coraciiformes	Resident wild	1	0	1	0
Layer chicken	Gallus gallus domesticus	Phasianidae	Galliformes	Domestic	132	35	132	27
LBM chicken	Gallus gallus domesticus	Phasianidae	Galliformes	Domestic	0	0	27	3
LBM duck	Anas platyrhynchos	Anatinae	Anseriformes	Domestic	1	1	26	2
LBM pigeon	Columba livia	Columbidae	Columbiformes	Domestic	0	0	22	0
LBM quail	Coturnix coturnix	Phasianidae	Galliformes	Domestic	0	0	51	15
LBM spotted dove	Spilopelia chinensis	Columbidae	Columbiformes	Resident wild	0	0	22	0
Lesser adjutant	Leptoptilos javanicus	Ciconiidae	Ciconiiformes	Migratory	1	1	1	0
Lesser sandplover	Charadrius mongolus	Charadriinae	Charadriiformes	Migratory	2	0	2	0
Lesser whistling duck	Dendrocygna javanica	Dendrocygninae	Anseriformes	Migratory	29	10	31	0
Little grebe	Tachybaptus ruficollis	Podicipedidae	Podicepediformes	Migratory	11	1	12	0
Long-toed stint	Calidris subminuta	Scolopacidae	Charadriiformes	Resident wild	2	0	2	0
Northern pintail	Anas acuta	Anatinae	Anseriformes	Migratory	34	9	55	1
Northern shoveler	Anas clypeata	Anatinae	Anseriformes	Migratory	1	1	1	0
Oriental magpie robin	Copsychus saularis	Muscicapidae	Passeriformes	Resident wild	5	0	5	0
Pheasant-tailed jacana	Hydrophasianus chirurgus	Jacanidae	Charadriiformes	Resident wild	2	0	2	0
Purple swamphen	Porphyrio porphyrio	Rallidae	Gruiformes	Resident wild	0	0	12	0
Raj dhonesh	Buceros bicornis	Bucerotidae	Coraciiformes	Resident wild	0	0	4	0
Range duck	Anas platyrhynchos	Anatinae	Anseriformes	Ranging	68	58	72	0
Red vented bulbul	Pycnonotus cafer	Pycnonotidae	Passeriformes	Resident wild	7	0	7	0
Red-crested pochard	Netta rufina	Aythyinae	Anseriformes	Migratory	1	1	1	0
Red-naped ibis	Pseudibis papillosa	Treskiornithidae	Pelecaniformes	Resident wild	3	0	3	0
Rock pigeon	Columba livia	Columbidae	Columbiformes	Resident wild	2	0	4	0
Ruddy shelduck	Tadorna ferruginea	Tadorninae	Anseriformes	Migratory	7	1	7	0
Temminck's stint	Calidris temminckii	Scolopacidae	Charadriiformes	Resident wild	2	0	2	0
Tufted duck	Aythya fuligula	Aythyinae	Anseriformes	Migratory	40	12	46	2
Turkey	Meleagris gallopavo	Phasianidae	Galliformes	Domestic	1	0	1	0
White rumped vulture	Gyps bengalensis	Accipitridae	Accipitriformes	Resident wild	2	1	2	0
White-neck stork	Ciconia episcopus	Ciconiidae	Ciconiiformes	Resident wild	1	0	1	0
